# Supplementary material for: Incidence of Subsequent Injuries Associated with a New Diagnosis of Benign Paroxysmal Positional Vertigo and Effects of Treatment: A Nationwide Cohort Study
Source: J Clin Med. 2024 Aug 5;13(15):4561. doi: 10.3390/jcm13154561 (PMC11312852; doi:10.3390/jcm13154561)
Supplement: Supplementary file 1 [file jcm-13-04561-s001.zip]

Archive with 1 entries (1 files):
- jcm-3063930-supplementary.pdf
